# Supplementary material for: Metabolomics Insights into Inflammatory Bowel Disease: A Comprehensive Review
Source: Pharmaceuticals (Basel). 2021 Nov 20;14(11):1190. doi: 10.3390/ph14111190 (PMC8625096; doi:10.3390/ph14111190)
Supplement: Supplementary file 1 [file pharmaceuticals-14-01190-s001.zip]

Archive with 1 entries (1 files):
- pharmaceuticals-1399074-supplementary.pdf
